# Supplementary material for: Impact of glucose-to-lymphocyte ratio on mortality in patients with pneumonia: A retrospective cohort study based on MIMIC-IV and eICU-CRD
Source: PLoS One. 2026 Jan 9;21(1):e0338579. doi: 10.1371/journal.pone.0338579 (PMC12788627; doi:10.1371/journal.pone.0338579)
Supplement: S1 Table — (XLS) [file pone.0338579.s001.xls]

## Sheet: Sheet1
MIMIC-IV
continuous renal replacement therapy	vasopressor	blood transfusion	albumin
1772(90.36%)	904(46.1%)	1149(58.59%)	413(21.06%)
eICU-CRD
glasgow coma scale	apsiii	sepsis	albumin	ALT	AST
1492(23.25%)	1358(21.17%)	3155(49.17%)	1435(22.37%)	1579(24.61%)	1544(24.06%)
